# Supplementary material for: Mitochondrial DNA Damage and Histological Features in Liver Tissue of Azoxymethane-Treated Apex1 Haploinsufficient Mice
Source: Biomolecules. 2025 Dec 6;15(12):1706. doi: 10.3390/biom15121706 (PMC12731096; doi:10.3390/biom15121706)
Supplement: Supplementary file 1 [file biomolecules-15-01706-s001.zip]

Archive with 1 entries (1 files):
- biomolecules-3944305-supplementary.pdf
